# Supplementary material for: Miniaturized-LC in the Analysis of Emerging Organic Contaminants in Food and Environmental Samples: Recent Advances and Applications
Source: Molecules. 2025 Dec 24;31(1):68. doi: 10.3390/molecules31010068 (PMC12787042; doi:10.3390/molecules31010068)
Supplement: Supplementary file 1 [file molecules-31-00068-s001.zip]

Archive with 1 entries (1 files):
- molecules-3991433-supplementary.pdf
